# Supplementary material for: Essential Oils as Novel Anthelmintic Drug Candidates
Source: Molecules. 2022 Nov 29;27(23):8327. doi: 10.3390/molecules27238327 (PMC9735941; doi:10.3390/molecules27238327)
Supplement: Supplementary file 1 [file molecules-27-08327-s001.zip]

Archive with 1 entries (1 files):
- molecules-1967978-supplementary.xlsx
