# Supplementary material for: Essential Oils as Novel Anthelmintic Drug Candidates
Source: Molecules. 2022 Nov 29;27(23):8327. doi: 10.3390/molecules27238327 (PMC9735941; doi:10.3390/molecules27238327)
Supplement: Supplementary file 1 [file molecules-27-08327-s001.zip › molecules-1967978-supplementary.xlsx]

## Sheet: Sheet1
Review article-Essential oils as novel anthelmintic drug candidates
Authors: Marijn Daemen, Sujogya Kumar Panda*, Gunanidhi Sahoo and Walter Luyten
Supplementary material I
Name of the Essential Oil	Active (Main?) Components if Known	Parasite Model	Host	In Vitro (95 % confidence interval in brackets; or ± SE)	In Vivo (95 % confidence interval in brackets; or ± SE)	Effect/Reduction/Mortality (95 % confidence interval in brackets; or ± SE)	Assay	Reference	Year	Notes
Cedarwood		Haemonchus contortus		4.0 vol%		0.9	Egg hatch assay	Mckern and Parnell 1964	1964	99% reduction not reached at max concentration of 4.0 vol%
Ginger		Haemonchus contortus		1.3 vol%		0.9	Egg hatch assay	Mckern and Parnell 1964	1964	99% reduction not reached at max concentration of 4.0 vol%
Sandalwood		Haemonchus contortus		4.0 vol%		0.9	Egg hatch assay	Mckern and Parnell 1964	1964	99% reduction not reached at max concentration of 4.0 vol%
Cananga		Haemonchus contortus		2.0 vol%		0.9	Egg hatch assay	Mckern and Parnell 1964	1964	99% reduction not reached at max concentration of 4.0 vol%
Backhousia myrtifolia (elemicin form)		Haemonchus contortus		0.7 vol%		0.9	Egg hatch assay	Mckern and Parnell 1964	1964	99% reduction not reached at max concentration of 4.0 vol%
Backhousia myrtifolia (methyliso-eugenol form)		Haemonchus contortus		0.7 vol%		0.9	Egg hatch assay	Mckern and Parnell 1964	1964	99% reduction not reached at max concentration of 4.0 vol%
Eucalyptus camfieldii 2		Haemonchus contortus		1.0 vol%		0.9	Egg hatch assay	Mckern and Parnell 1964	1964	99% reduction not reached at max concentration of 4.0 vol%
Eucalyptus dives (terpene fraction)		Haemonchus contortus		4.0 vol%		0.9	Egg hatch assay	Mckern and Parnell 1964	1964	99% reduction not reached at max concentration of 4.0 vol%
Rosmarinus officinalis	1,8-Cineole (42.11%), (+)-2-Bornanone (16.37%) & α-Pinene (14.76%)	GI nematodes (sheep)		7,100 µg/ml		0.974	Egg hatch assay	Pinto et al. 2019	2019
Rosmarinus officinalis	1,8-Cineole (42.11%), (+)-2-Bornanone (16.37%) & α-Pinene (14.76%)	GI nematodes (sheep)		28,400 µg/ml		1	Egg hatch assay	Pinto et al. 2019	2019
Rosmarinus officinalis	1,8-Cineole (42.11%), (+)-2-Bornanone (16.37%) & α-Pinene (14.76%)	GI nematodes (sheep)		227,500 µg/ml		1	Egg hatch assay	Pinto et al. 2019	2019
Callitris hugelii wood		Haemonchus contortus		4.0 vol%		/	Egg hatch assay	Mckern and Parnell 1964	1964	No effect at max concentration of 4.0 vol%
Essence of garlic		Haemonchus contortus		4.0 vol%		/	Egg hatch assay	Mckern and Parnell 1964	1964	No effect at max concentration of 4.0 vol%
Santalum lanceolatumwood		Haemonchus contortus		4.0 vol%		/	Egg hatch assay	Mckern and Parnell 1964	1964	No effect at max concentration of 4.0 vol%
Hedycarya angustifolia leaf		Haemonchus contortus		4.0 vol%		/	Egg hatch assay	Mckern and Parnell 1964	1964	No effect at max concentration of 4.0 vol%
Zieria macrophylla		Haemonchus contortus		4.0 vol%		/	Egg hatch assay	Mckern and Parnell 1964	1964	No effect at max concentration of 4.0 vol%
Geijera parviflora		Haemonchus contortus		4.0 vol%		/	Egg hatch assay	Mckern and Parnell 1964	1964	No effect at max concentration of 4.0 vol%
Eucalyptus caesia		Haemonchus contortus		4.0 vol%		/	Egg hatch assay	Mckern and Parnell 1964	1964	No effect at max concentration of 4.0 vol%
Eremophila sp.		Haemonchus contortus		4.0 vol%		/	Egg hatch assay	Mckern and Parnell 1964	1964	No effect at max concentration of 4.0 vol%
-	Eugenol	Haemonchus contortus		0.5 vol% (5.300 µg/ml))		100.0 ± 2.26 %	Egg hatch assay	Pessoa et al. 2002	2002
Ocimum gratissimum	Eugenol (43.7 %) & 1,8-Cineole (32.71 %)	Haemonchus contortus		0.5vol%		100.0 ± 6.13 %	Egg hatch assay	Pessoa et al. 2002	2002
Lantana camara	Caryophyllene oxide (50.26%) & Copaene (10.58%)	Haemonchus contortus		10,000 µg/ml		30.5 ± 1.2 %	Egg hatch assay	Macedo et al. 2013	2013
Eucalyptus citriodora	β-Citronellal (71.77%)	Haemonchus contortus		1,320 µg/ml		48.72 ± 3.26 %	Egg hatch assay	Macedo et al. 2011	2011	Several concentrations were tested, those corresponding to roughly 100% and 50 % reduction have been included.
Ocimum gratissimum	Eugenol (43.7 %) & 1,8-Cineole (32.71 %)	Haemonchus contortus		0.0625 vol%		57.08 ± 2.29 %	Egg hatch assay	Pessoa et al. 2002	2002
-	Eugenol	Haemonchus contortus		0.0625 vol% (662.5 µg/ml)		58.49 ± 4.05 %	Egg hatch assay	Pessoa et al. 2002	2002
Artemisia vulgaris L.	Caryophyllene (37.45%), Germacrene D (16.17%) & Humulene (13.66%)	Haemonchus contortus		10,000 µg/ml		7.4 ± 6.5%	Egg hatch assay	Malik et al. 2019	2019
Siparuna guianensis		Strongyloides venezuelensis		200 µg/ml		80.0 ± 1.9%	Egg hatch assay	Carvalho et al. 2020	2020
Siparuna guianensis		Strongyloides venezuelensis		1,000 µg/ml		90.1 ± 0.0%	Egg hatch assay	Carvalho et al. 2020	2020
Cymbopogon schoenathus	Geraniol (59.42%) & Geranial (13.49%)	Haemonchus contortus	Sheep		360 mg/kg	95.00 ± 0.72 %	Egg hatch assay	Katiki et al. 2012	2012	EO administered in vivo, experiment conducted in vitro. Results from 1 day after treatment: 5, 10 and 15 days is also reported. Reduction decreases as time passes after treatment.
Cymbopogon schoenathus	Geraniol (59.42%) & Geranial (13.49%)	Haemonchus contortus	Sheep		180 mg/kg	97.50 ± 0.66 %	Egg hatch assay	Katiki et al. 2012	2012	EO administered in vivo, experiment conducted in vitro. Results from 1 day after treatment: 5, 10 and 15 days is also reported. Reduction decreases as time passes after treatment.
Eucalyptus citriodora	β-Citronellal (71.77%)	Haemonchus contortus		5,300 µg/ml		98.8 ± 0.43 %	Egg hatch assay	Macedo et al. 2011	2011	Several concentrations were tested, those corresponding to roughly 100% and 50 % reduction have been included.
Dacrydium franklinii wood		Haemonchus contortus		4.0/0.7 vol%		99%/90%	Egg hatch assay	Mckern and Parnell 1964	1964	Reported %vol (0 to 4 %) of 5 ml aqeous solution added to 5 g faeces.
Juniper berry		Haemonchus contortus		2.0/1.3 vol%		99%/90%	Egg hatch assay	Mckern and Parnell 1964	1964	Reported %vol (0 to 4 %) of 5 ml aqeous solution added to 5 g faeces.
Pine		Haemonchus contortus		0.7/0.7* vol% (* duplicates differed)		99%/90%	Egg hatch assay	Mckern and Parnell 1964	1964	Reported %vol (0 to 4 %) of 5 ml aqeous solution added to 5 g faeces.
Siberian fir		Haemonchus contortus		1.0/1.0 vol%		99%/90%	Egg hatch assay	Mckern and Parnell 1964	1964	Reported %vol (0 to 4 %) of 5 ml aqeous solution added to 5 g faeces.
Pinus sylvestris		Haemonchus contortus		0.7/0.5 vol%		99%/90%	Egg hatch assay	Mckern and Parnell 1964	1964	Reported %vol (0 to 4 %) of 5 ml aqeous solution added to 5 g faeces.
Citronella		Haemonchus contortus		2.0/1.3 vol%		99%/90%	Egg hatch assay	Mckern and Parnell 1964	1964	Reported %vol (0 to 4 %) of 5 ml aqeous solution added to 5 g faeces.
Lemongrass		Haemonchus contortus		2.0/1.0 vol%		99%/90%	Egg hatch assay	Mckern and Parnell 1964	1964	Reported %vol (0 to 4 %) of 5 ml aqeous solution added to 5 g faeces.
Garlic		Haemonchus contortus		0.1/0.07 vol%		99%/90%	Egg hatch assay	Mckern and Parnell 1964	1964	Reported %vol (0 to 4 %) of 5 ml aqeous solution added to 5 g faeces.
Cardamon		Haemonchus contortus		1.3/1.0 vol%		99%/90%	Egg hatch assay	Mckern and Parnell 1964	1964	Reported %vol (0 to 4 %) of 5 ml aqeous solution added to 5 g faeces.
Black pepper		Haemonchus contortus		2.0/1.0 vol%		99%/90%	Egg hatch assay	Mckern and Parnell 1964	1964	Reported %vol (0 to 4 %) of 5 ml aqeous solution added to 5 g faeces.
Chenopodium		Haemonchus contortus		0.1/0.07 vol%		99%/90%	Egg hatch assay	Mckern and Parnell 1964	1964	Reported %vol (0 to 4 %) of 5 ml aqeous solution added to 5 g faeces.
Monodora myristica seed		Haemonchus contortus		1.3/1.0 vol%		99%/90%	Egg hatch assay	Mckern and Parnell 1964	1964	Reported %vol (0 to 4 %) of 5 ml aqeous solution added to 5 g faeces.
Ylang-ylang		Haemonchus contortus		4.0/1.3 vol%		99%/90%	Egg hatch assay	Mckern and Parnell 1964	1964	Reported %vol (0 to 4 %) of 5 ml aqeous solution added to 5 g faeces.
Nutmeg		Haemonchus contortus		1.3/1.0 vol%		99%/90%	Egg hatch assay	Mckern and Parnell 1964	1964	Reported %vol (0 to 4 %) of 5 ml aqeous solution added to 5 g faeces.
Mace		Haemonchus contortus		1.3/1.0 vol%		99%/90%	Egg hatch assay	Mckern and Parnell 1964	1964	Reported %vol (0 to 4 %) of 5 ml aqeous solution added to 5 g faeces.
Atherosperma moschatum leaf		Haemonchus contortus		0.5/0.25 vol%		99%/90%	Egg hatch assay	Mckern and Parnell 1964	1964	Reported %vol (0 to 4 %) of 5 ml aqeous solution added to 5 g faeces.
Doryphora sassafras leaf		Haemonchus contortus		0.7/0.5 vol%		99%/90%	Egg hatch assay	Mckern and Parnell 1964	1964	Reported %vol (0 to 4 %) of 5 ml aqeous solution added to 5 g faeces.
Sassafras, Brazilian		Haemonchus contortus		0.12/0.1 vol%		99%/90%	Egg hatch assay	Mckern and Parnell 1964	1964	Reported %vol (0 to 4 %) of 5 ml aqeous solution added to 5 g faeces.
Sassafras, North American		Haemonchus contortus		0.2/0.1 vol%		99%/90%	Egg hatch assay	Mckern and Parnell 1964	1964	Reported %vol (0 to 4 %) of 5 ml aqeous solution added to 5 g faeces.
Cassia		Haemonchus contortus		0.7/0.7* vol% (* duplicates differed)		99%/90%	Egg hatch assay	Mckern and Parnell 1964	1964	Reported %vol (0 to 4 %) of 5 ml aqeous solution added to 5 g faeces.
Cinnamon leaf		Haemonchus contortus		1.0/0.5 vol%		99%/90%	Egg hatch assay	Mckern and Parnell 1964	1964	Reported %vol (0 to 4 %) of 5 ml aqeous solution added to 5 g faeces.
Cinnamon bark		Haemonchus contortus		2.0/0.7 vol%		99%/90%	Egg hatch assay	Mckern and Parnell 1964	1964	Reported %vol (0 to 4 %) of 5 ml aqeous solution added to 5 g faeces.
Cinnamomum oliveri bark		Haemonchus contortus		0.3/0.1 vol%		99%/90%	Egg hatch assay	Mckern and Parnell 1964	1964	Reported %vol (0 to 4 %) of 5 ml aqeous solution added to 5 g faeces.
Camphor		Haemonchus contortus		1.0/0.5 vol%		99%/90%	Egg hatch assay	Mckern and Parnell 1964	1964	Reported %vol (0 to 4 %) of 5 ml aqeous solution added to 5 g faeces.
Bois de Rose		Haemonchus contortus		1.3/1.0 vol%		99%/90%	Egg hatch assay	Mckern and Parnell 1964	1964	Reported %vol (0 to 4 %) of 5 ml aqeous solution added to 5 g faeces.
Black Mustard		Haemonchus contortus		0.009/0.0062 vol%		99%/90%	Egg hatch assay	Mckern and Parnell 1964	1964	Reported %vol (0 to 4 %) of 5 ml aqeous solution added to 5 g faeces.
Geranium		Haemonchus contortus		2.0/1.0 vol%		99%/90%	Egg hatch assay	Mckern and Parnell 1964	1964	Reported %vol (0 to 4 %) of 5 ml aqeous solution added to 5 g faeces.
Orange, Australian		Haemonchus contortus		2.0/1.0 vol%		99%/90%	Egg hatch assay	Mckern and Parnell 1964	1964	Reported %vol (0 to 4 %) of 5 ml aqeous solution added to 5 g faeces.
Orange, Rhodesian		Haemonchus contortus		1.0/0.5 vol%		99%/90%	Egg hatch assay	Mckern and Parnell 1964	1964	Reported %vol (0 to 4 %) of 5 ml aqeous solution added to 5 g faeces.
Lemon, Australian		Haemonchus contortus		1.0/0.7 vol%		99%/90%	Egg hatch assay	Mckern and Parnell 1964	1964	Reported %vol (0 to 4 %) of 5 ml aqeous solution added to 5 g faeces.
Lemon, Messina		Haemonchus contortus		1.3/1.0 vol%		99%/90%	Egg hatch assay	Mckern and Parnell 1964	1964	Reported %vol (0 to 4 %) of 5 ml aqeous solution added to 5 g faeces.
Lime		Haemonchus contortus		0.7/0.5 vol%		99%/90%	Egg hatch assay	Mckern and Parnell 1964	1964	Reported %vol (0 to 4 %) of 5 ml aqeous solution added to 5 g faeces.
Mandarin		Haemonchus contortus		1.0/0.5 vol%		99%/90%	Egg hatch assay	Mckern and Parnell 1964	1964	Reported %vol (0 to 4 %) of 5 ml aqeous solution added to 5 g faeces.
Bergamot		Haemonchus contortus		2.0/1.0 vol%		99%/90%	Egg hatch assay	Mckern and Parnell 1964	1964	Reported %vol (0 to 4 %) of 5 ml aqeous solution added to 5 g faeces.
Zieria smithii		Haemonchus contortus		0.3/0.12 vol%		99%/90%	Egg hatch assay	Mckern and Parnell 1964	1964	Reported %vol (0 to 4 %) of 5 ml aqeous solution added to 5 g faeces.
Boronia ledifolia, var. rosmarinifolia		Haemonchus contortus		0.3/0.1 vol%		99%/90%	Egg hatch assay	Mckern and Parnell 1964	1964	Reported %vol (0 to 4 %) of 5 ml aqeous solution added to 5 g faeces.
Boronia thujona		Haemonchus contortus		0.3/0.25 vol%		99%/90%	Egg hatch assay	Mckern and Parnell 1964	1964	Reported %vol (0 to 4 %) of 5 ml aqeous solution added to 5 g faeces.
Boronia thujona var. "A"		Haemonchus contortus		0.1/0.05 vol%		99%/90%	Egg hatch assay	Mckern and Parnell 1964	1964	Reported %vol (0 to 4 %) of 5 ml aqeous solution added to 5 g faeces.
Cajaput		Haemonchus contortus		0.7/0.7 vol%		99%/90%	Egg hatch assay	Mckern and Parnell 1964	1964	Reported %vol (0 to 4 %) of 5 ml aqeous solution added to 5 g faeces.
Bay		Haemonchus contortus		2.0/0.1 vol%		99%/90%	Egg hatch assay	Mckern and Parnell 1964	1964	Reported %vol (0 to 4 %) of 5 ml aqeous solution added to 5 g faeces.
Pimento		Haemonchus contortus		4.0/1.0 vol%		99%/90%	Egg hatch assay	Mckern and Parnell 1964	1964	Reported %vol (0 to 4 %) of 5 ml aqeous solution added to 5 g faeces.
Clove		Haemonchus contortus		4.0/0.7 vol%		99%/90%	Egg hatch assay	Mckern and Parnell 1964	1964	Reported %vol (0 to 4 %) of 5 ml aqeous solution added to 5 g faeces.
Backhousia angustifolia		Haemonchus contortus		0.5/0.25 vol%		99%/90%	Egg hatch assay	Mckern and Parnell 1964	1964	Reported %vol (0 to 4 %) of 5 ml aqeous solution added to 5 g faeces.
Backhousia myrtifolia (mixed oils)		Haemonchus contortus		4.0/0.7 vol%		99%/90%	Egg hatch assay	Mckern and Parnell 1964	1964	Reported %vol (0 to 4 %) of 5 ml aqeous solution added to 5 g faeces.
Eucalyptus		Haemonchus contortus		0.7/0.5 vol%		99%/90%	Egg hatch assay	Mckern and Parnell 1964	1964	Reported %vol (0 to 4 %) of 5 ml aqeous solution added to 5 g faeces.
Eucalyptus camfieldii 1		Haemonchus contortus		1.0/0.17 vol%		99%/90%	Egg hatch assay	Mckern and Parnell 1964	1964	Reported %vol (0 to 4 %) of 5 ml aqeous solution added to 5 g faeces.
Eucalyptus flocktoniae		Haemonchus contortus		0.2/0.2 vol%		99%/90%	Egg hatch assay	Mckern and Parnell 1964	1964	Reported %vol (0 to 4 %) of 5 ml aqeous solution added to 5 g faeces.
Baeckea behrii		Haemonchus contortus		0.7/0.3 vol%		99%/90%	Egg hatch assay	Mckern and Parnell 1964	1964	Reported %vol (0 to 4 %) of 5 ml aqeous solution added to 5 g faeces.
Darwinia citriodora		Haemonchus contortus		1.3/0.7 vol%		99%/90%	Egg hatch assay	Mckern and Parnell 1964	1964	Reported %vol (0 to 4 %) of 5 ml aqeous solution added to 5 g faeces.
Aniseed		Haemonchus contortus		0.2/0.1 vol%		99%/90%	Egg hatch assay	Mckern and Parnell 1964	1964	Reported %vol (0 to 4 %) of 5 ml aqeous solution added to 5 g faeces.
Caraway		Haemonchus contortus		0.5/0.3 vol%		99%/90%	Egg hatch assay	Mckern and Parnell 1964	1964	Reported %vol (0 to 4 %) of 5 ml aqeous solution added to 5 g faeces.
Dill		Haemonchus contortus		0.5/0.3 vol%		99%/90%	Egg hatch assay	Mckern and Parnell 1964	1964	Reported %vol (0 to 4 %) of 5 ml aqeous solution added to 5 g faeces.
Celery		Haemonchus contortus		0.7/0.5 vol%		99%/90%	Egg hatch assay	Mckern and Parnell 1964	1964	Reported %vol (0 to 4 %) of 5 ml aqeous solution added to 5 g faeces.
Cumin		Haemonchus contortus		1.3/0.7 vol%		99%/90%	Egg hatch assay	Mckern and Parnell 1964	1964	Reported %vol (0 to 4 %) of 5 ml aqeous solution added to 5 g faeces.
Coriander		Haemonchus contortus		1.0/1.0 vol%		99%/90%	Egg hatch assay	Mckern and Parnell 1964	1964	Reported %vol (0 to 4 %) of 5 ml aqeous solution added to 5 g faeces.
Spearmint		Haemonchus contortus		0.25/0.2 vol%		99%/90%	Egg hatch assay	Mckern and Parnell 1964	1964	Reported %vol (0 to 4 %) of 5 ml aqeous solution added to 5 g faeces.
Peppermint		Haemonchus contortus		0.5/0.5* vol% (* duplicates differed)		99%/90%	Egg hatch assay	Mckern and Parnell 1964	1964	Reported %vol (0 to 4 %) of 5 ml aqeous solution added to 5 g faeces.
Thyme		Haemonchus contortus		1.0/1.0* vol% (* duplicates differed)		99%/90%	Egg hatch assay	Mckern and Parnell 1964	1964	Reported %vol (0 to 4 %) of 5 ml aqeous solution added to 5 g faeces.
Rosemary		Haemonchus contortus		0.7*0.7 vol% (* duplicates differed)		99%/90%	Egg hatch assay	Mckern and Parnell 1964	1964	Reported %vol (0 to 4 %) of 5 ml aqeous solution added to 5 g faeces.
Marjoram		Haemonchus contortus		0.7/0.7* vol% (* duplicates differed)		99%/90%	Egg hatch assay	Mckern and Parnell 1964	1964	Reported %vol (0 to 4 %) of 5 ml aqeous solution added to 5 g faeces.
Sage		Haemonchus contortus		0.7/0.5 vol%		99%/90%	Egg hatch assay	Mckern and Parnell 1964	1964	Reported %vol (0 to 4 %) of 5 ml aqeous solution added to 5 g faeces.
Lavender		Haemonchus contortus		2.0/1.0 vol%		99%/90%	Egg hatch assay	Mckern and Parnell 1964	1964	Reported %vol (0 to 4 %) of 5 ml aqeous solution added to 5 g faeces.
Patchouli		Haemonchus contortus		NE/1.0 vol%		99%/90%	Egg hatch assay	Mckern and Parnell 1964	1964	Reported %vol (0 to 4 %) of 5 ml aqeous solution added to 5 g faeces.
Eremophila mitchelli wood		Haemonchus contortus		NE/4.0 vol%		99%/90%	Egg hatch assay	Mckern and Parnell 1964	1964	Reported %vol (0 to 4 %) of 5 ml aqeous solution added to 5 g faeces.
Artemisia maritima		Haemonchus contortus		0.5/0.5 vol%		99%/90%	Egg hatch assay	Mckern and Parnell 1964	1964	Reported %vol (0 to 4 %) of 5 ml aqeous solution added to 5 g faeces.
Tansy		Haemonchus contortus		0.5/0.5 vol%		99%/90%	Egg hatch assay	Mckern and Parnell 1964	1964	Reported %vol (0 to 4 %) of 5 ml aqeous solution added to 5 g faeces.
Tarragon		Haemonchus contortus		0.3/0.2 vol%		99%/90%	Egg hatch assay	Mckern and Parnell 1964	1964	Reported %vol (0 to 4 %) of 5 ml aqeous solution added to 5 g faeces.
Arisaema franchetianum	Linalool (8.89%)	Haemonchus contortus		1,630 (1,440-1,840) µg/ml		CE50	Egg hatch assay	Zhu et al. 2013	2013
Arisaema lobatum	Carvacrol (7.05%)	Haemonchus contortus		730 (640-830) µg/ml		CE50	Egg hatch assay	Zhu et al. 2013	2013
-	Linalool	Haemonchus contortus		5,630 (4,660-7,070) µg/ml		CE50	Egg hatch assay	Zhu et al. 2013	2013
-	Carvacrol	Haemonchus contortus		320 µg/ml		CE50	Egg hatch assay	Zhu et al. 2013	2013
Cymbopogon martinii	Geraniol (81.4%) & Isomenthyl isomenthyl acetate (10.1%)	Trichostrongylus spp.		130 (110-140) µg/ml		CL50	Egg hatch assay	Katiki et al. 2011	2011
Cymbopogon schoenathus	Geraniol (62.5%) & Geranial (12.5%)	Trichostrongylus spp.		40 (30-50) µg/ml		CL50	Egg hatch assay	Katiki et al. 2011	2011
Mentha piperita	Menthol (42.5%) & Menthone (27.4%)	Trichostrongylus spp.		260 (240-280) µg/ml		CL50	Egg hatch assay	Katiki et al. 2011	2011
Croton zehntneri	Anethole (39.34 %) & Anysaldehyde (20.17 %)	Haemonchus contortus		550 (520 - 600) µg/ml		EC50	Egg hatch assay	Camurça-Vasconcelos et al. 2007	2007
Croton zehntneri	Anethole (63.88 %) & Estragole (21.84 %)	Haemonchus contortus		740 µg/ml		EC50	Egg hatch assay	Camurça-Vasconcelos et al. 2007	2007
Lippia sidoides	Thymol (59.65%) & (E)-Caryophyllene (10.60%)	Haemonchus contortus		400 (370 - 430) µg/ml		EC50	Egg hatch assay	Camurça-Vasconcelos et al. 2007	2007
-	Anethole	Haemonchus contortus		690 (430 - 1240) µg/ml		EC50	Egg hatch assay	Camurça-Vasconcelos et al. 2007	2007
-	Thymol	Haemonchus contortus		550 µg/ml		EC50	Egg hatch assay	Camurça-Vasconcelos et al. 2007	2007
Eucalyptus staigeriana	(+)-Limonene (28.82 %), E-Citral (14.16 %) & Z-Citral (10.77 %)	Haemonchus contortus		324 µg/ml		EC50	Egg hatch assay	Macedo et al. 2010	2010
Alpinia zerumbet	1,8-Cineole (24.69%), p-Cymene (22.56%) & 4-Terpineol (17.43%)	Haemonchus contortus		940 (670-1,280) µg/ml		EC50	Egg hatch assay	Macedo et al. 2013	2013
Coriandrum sativum	β-Linalool (73.21%)	Haemonchus contortus		630 (270-1,840) µg/ml		EC50	Egg hatch assay	Macedo et al. 2013	2013
Tagetes minuta	Piperitone (86.27%) & Limonene (13.73%)	Haemonchus contortus		530 (310-850) µg/ml		EC50	Egg hatch assay	Macedo et al. 2013	2013
Eucalyptus staigeriana	(+)-Limonene (72.9%)	Haemonchus contortus		240 (120-420) µg/ml		EC50	Egg hatch assay	Ribeiro et al. 2013	2013
Eucalyptus citriodora	Citronellal (67.5%)	Haemonchus contortus		1,300 (500-8,700) µg/ml		EC50	Egg hatch assay	Ribeiro et al. 2014	2014
Cymbopogon citratus	Geranial (57.3%) & Neral (40.4%)	Haemonchus contortus		140 µg/ml		EC50	Egg hatch assay	Macedo et al. 2015	2015
-	Citral	Haemonchus contortus		130 µg/ml		EC50	Egg hatch assay	Macedo et al. 2015	2015
Cymbopogon citratus	3,7-Nonadien-2-one, 4,8-dimethyl (24.86%), Geranial (18.98%) & Neral (17.77%)	Haemonchus contortus		150 µg/ml		EC50	Egg hatch assay	Macedo et al. 2019	2019
Thymus vulgaris	Thymol (50.22%) & para-Cymene (23.76%)	Haemonchus contortus		436 µg/ml		IC50	Egg hatch assay	Ferreira et al. 2016	2016
-	Thymol	Haemonchus contortus		442 µg/ml		IC50	Egg hatch assay	Ferreira et al. 2016	2016
Citrus aurantifolia	Limonene (56.37%), β-Pinene (11.86%) & γ-Terpinene (11.42%)	Haemonchus contortus		694 µg/ml		IC50	Egg hatch assay	Ferreira et al. 2018	2018
Anthemis nobile	Isobutyl angelate (29.26%) & Isoamyl angelate (15.27%)	Haemonchus contortus		842 µg/ml		IC50	Egg hatch assay	Ferreira et al. 2018	2018
Lavandula officinalis	Linalool acetate (35.97%) & trans-Sabinene hydrate (29.17%)	Haemonchus contortus		316 µg/ml		IC50	Egg hatch assay	Ferreira et al. 2018	2018
Anethum graveolens	Dihydrocarvone (39.1%), Carvone (22.24%) & D-Limonene (16.84%)	Haemonchus contortus		6 µg/ml		IC50	Egg hatch assay	Castro et al. 2020	2020
Piper aduncum L.	Dillapiole (76.2%)	Haemonchus contortus(McMaster)		5,720 (4,810-6,930) µg/ml		IC50	Egg hatch assay	Gaínza et al. 2016	2016
Zanthoxylum zanthoxyloides	γ-Terpinene (18.0%) & Undecane (14.84%)	Strongyloides ratti		18.2 ± 0.5 µg/ml		IC50	Egg hatch assay	Olounladé et al. 2012	2012
Newbouldia laevis	β-Caryophyllene (36.08%)	Strongyloides ratti		19.5 ± 0.8 µg/ml		IC50	Egg hatch assay	Olounladé et al. 2012	2012
Artemisia lancea	1,8-Cineole (34.56%) & Camphor (16.65%)	Haemonchus contortus		1,820 (1,220-2,580) µg/ml		LC50	Egg hatch assay	Zhu et al. 2013 (2)	2013
-	1,8-Cineole	Haemonchus contortus		4,640 (4,030-5,440) µg/ml		LC50	Egg hatch assay	Zhu et al. 2013 (2)	2013
-	Camphor	Haemonchus contortus		>10,000 µg/ml		LC50	Egg hatch assay	Zhu et al. 2013 (2)	2013
Zanthoxylum simulans	Borneol (18.61%) & β-Elemene (10.87%)	Haemonchus contortus		3,980 (2,890-5,310) µg/ml		LC50	Egg hatch assay	Qi et al. 2015	2015
-	Borneol	Haemonchus contortus		1,500 (1,150-1,850) µg/ml		LC50	Egg hatch assay	Qi et al. 2015	2015
-	β-Elemene	Haemonchus contortus		>40,000 µg/ml		LC50	Egg hatch assay	Qi et al. 2015	2015
Melaleuca alternifolia	Terpinen-4-ol (41.98%), γ-Terpinene (20.15%) & α-terpinene (9.85%)	Haemonchus contortus		430 µg/ml		LC50	Egg hatch assay	Grando et al. 2016	2016
-	Terpinen-4-ol	Haemonchus contortus		630 µg/ml		LC50	Egg hatch assay	Grando et al. 2016	2016
Tagetes patula	Piperitenone (23.5%) & Piperitone (20.1%)	Haemonchus contortus		78 (72-84) µg/ml		LC50	Egg hatch assay	Politi et al. 2018	2018
Artemisia campestris	β-Pinene (36.4%), 2-Undecanone (14.7%) & Limonene (10.57%)	Heligosomoides polygyrus	Mice		2,000 mg/kg	0.285	Faecal egg count reduction assay	Abidi et al. 2018	2018	After 6 days
Artemisia campestris	β-Pinene (36.4%), 2-Undecanone (14.7%) & Limonene (10.57%)	Heligosomoides polygyrus	Mice		4,000 mg/kg	0.535	Faecal egg count reduction assay	Abidi et al. 2018	2018	After 6 days
Artemisia campestris	β-Pinene (36.4%), 2-Undecanone (14.7%) & Limonene (10.57%)	Heligosomoides polygyrus	Mice		5,000 mg/kg	0.721	Faecal egg count reduction assay	Abidi et al. 2018	2018	After 6 days
Cymbopogon schoenathus	Geraniol (59.42%) & Geranial (13.49%)	Haemonchus contortus	Sheep		180 mg/kg	/	Faecal egg count reduction assay	Katiki et al. 2012	2012	No significant reduction
Thymus vulgaris	Thymol (50.22%) & para-Cymene (23.76%)	Haemonchus contortus	Sheep		300 mg/kg	/	Faecal egg count reduction assay	Ferreira et al. 2016	2016	150 and 75 mg/kg also tested
Cymbopogon schoenathus	Geraniol (59.42%) & Geranial (13.49%)	Haemonchus contortus	Sheep		360 mg/kg	/	Faecal egg count reduction assay	Katiki et al. 2012	2012	No significant reduction
Cymbopogon citratus	3,7-Nonadien-2-one, 4,8-dimethyl (24.86%), Geranial (18.98%) & Neral (17.77%)	GI nematodes	Sheep		500 mg/kg	19.6%/23.9%	Faecal egg count reduction assay	Macedo et al. 2019	2019	Results 8 days/15 days after treatment
-	Citronellal	GI nematodes	Sheep		250 mg/kg	2.8%/0.7%	Faecal egg count reduction assay	De Araújo-Filho et al. 2019	2019	Measurement 7/14 days post treatment
Lippia sidoides	Thymol (59.65%) & (E)-Caryophyllene (10.60%)	GI nematodes	Sheep		230 mg/kg	38.0 ± 10.7 %	Faecal egg count reduction assay	Camurça-Vasconcelos et al. 2008	2008	Reduction after 7 days, 14 days and 21 days are also reported in the article.
Eucalyptus citriodora	Citronellal (63.94%)	GI nematodes	Sheep		500 mg/kg	41.8%/69.5%	Faecal egg count reduction assay	De Araújo-Filho et al. 2019	2019	Measurement 7/14 days post treatment
Lippia sidoides	Thymol (59.65%) & (E)-Caryophyllene (10.60%)	GI nematodes	Sheep		283 mg/kg	45.9 ± 10.2 %	Faecal egg count reduction assay	Camurça-Vasconcelos et al. 2008	2008	Reduction after 7 days, 14 days and 21 days are also reported in the article.
Eucalyptus citriodora	Citronellal (67.5%)	GI nematodes	Sheep		500 mg/kg	55.9%/34.5%	Faecal egg count reduction assay	Ribeiro et al. 2014	2014	Results 10 and 17 days post treatment. Efficacy as compared to control.
Eucalyptus staigeriana	(+)-Limonene (28.82 %), E-Citral (14.16 %) & Z-Citral (10.77 %)	Haemonchus contortus (+ naturally present GI nematodes)	Goat		500 mg/kg	61.4/76.57/73.66%	Faecal egg count reduction assay	Macedo et al. 2010	2010	Faecal egg count reduction after 8, 15 and 22 days
Eucalyptus citriodora	β-Citronellal (71.77%)	GI nematodes	Goat		500 mg/kg	66.25/60.34/58.45%	Faecal egg count reduction assay	Macedo et al. 2011	2011	Faecal egg count reduction after 8, 15 and 22 days. Haemonchus and Oesophagostomum spp. Were more greatly affected than Trichostrongylus spp.
Eucalyptus citriodora	β-Citronellal (71.77%)	Haemonchus contortus		2,650 µg/ml		46.93 ± 2.14 %	Larval development assay	Macedo et al. 2011	2011	Several concentrations were tested, those corresponding to roughly 100% and 50 % reduction have been included.
Cymbopogon schoenathus	Geraniol (59.42%) & Geranial (13.49%)	Haemonchus contortus	Sheep		360 mg/kg	71.80 ± 2.18 %	Larval development assay	Katiki et al. 2012	2012	EO administered in vivo, experiment conducted in vitro. Results from 1 day after treatment: 5, 10 and 15 days is also reported. Reduction decreases as time passes after treatment.
Cymbopogon schoenathus	Geraniol (59.42%) & Geranial (13.49%)	Haemonchus contortus	Sheep		180 mg/kg	93.33 ± 1.99 %	Larval development assay	Katiki et al. 2012	2012	EO administered in vivo, experiment conducted in vitro. Results from 1 day after treatment: 5, 10 and 15 days is also reported. Reduction decreases as time passes after treatment.
Eucalyptus citriodora	β-Citronellal (71.77%)	Haemonchus contortus		10,600 µg/ml		99.71 ± 0.11 %	Larval development assay	Macedo et al. 2011	2011	Several concentrations were tested, those corresponding to roughly 100% and 50 % reduction have been included.
Arisaema franchetianum	Linalool (8.89%)	Haemonchus contortus		1,100 (940-1,270) µg/ml		CE50	Larval development assay	Zhu et al. 2013	2013
Arisaema lobatum	Carvacrol (7.05%)	Haemonchus contortus		480 (390-570) µg/ml		CE50	Larval development assay	Zhu et al. 2013	2013
-	Linalool	Haemonchus contortus		>10,000 µg/ml		CE50	Larval development assay	Zhu et al. 2013	2013
-	Carvacrol	Haemonchus contortus		510 (410-600) µg/ml		CE50	Larval development assay	Zhu et al. 2013	2013
Cymbopogon martinii	Geraniol (81.4%) & Isomenthyl isomenthyl acetate (10.1%)	Trichostrongylus spp.		150 (140-160) µg/ml		CL50	Larval development assay	Katiki et al. 2011	2011
Cymbopogon schoenathus	Geraniol (62.5%) & Geranial (12.5%)	Trichostrongylus spp.		60 (50-70) µg/ml		CL50	Larval development assay	Katiki et al. 2011	2011
Mentha piperita	Menthol (42.5%) & Menthone (27.4%)	Trichostrongylus spp.		260 (230-300) µg/ml		CL50	Larval development assay	Katiki et al. 2011	2011
Croton zehntneri	Anethole (39.34 %) & Anysaldehyde (20.17 %)	Haemonchus contortus		1,170 (790 - 1,530) µg/ml		EC50	Larval development assay	Camurça-Vasconcelos et al. 2007	2007
Croton zehntneri	Anethole (63.88 %) & Estragole (21.84 %)	Haemonchus contortus		1,370 (700 - 2,300) µg/ml		EC50	Larval development assay	Camurça-Vasconcelos et al. 2007	2007
Lippia sidoides	Thymol (59.65%) & (E)-Caryophyllene (10.60%)	Haemonchus contortus		2,970 (2,530 - 3,440) µg/ml		EC50	Larval development assay	Camurça-Vasconcelos et al. 2007	2007
-	Anethole	Haemonchus contortus		2,110 (1,530 - 2,870) µg/ml		EC50	Larval development assay	Camurça-Vasconcelos et al. 2007	2007
-	Thymol	Haemonchus contortus		2,490 (1,850 - 3,360) µg/ml		EC50	Larval development assay	Camurça-Vasconcelos et al. 2007	2007
Eucalyptus staigeriana	(+)-Limonene (28.82 %), E-Citral (14.16 %) & Z-Citral (10.77 %)	Haemonchus contortus		1,702 µg/ml		EC50	Larval development assay	Macedo et al. 2010	2010
Lantana camara	Caryophyllene oxide (50.26%) & Copaene (10.58%)	Haemonchus contortus		6,320 (2,930-19,250) µg/ml		EC50	Larval development assay	Macedo et al. 2013	2013
Alpinia zerumbet	1,8-Cineole (24.69%), p-Cymene (22.56%) & 4-Terpineol (17.43%)	Haemonchus contortus		3,880 (2,940-5,090) µg/ml		EC50	Larval development assay	Macedo et al. 2013	2013
Coriandrum sativum	β-Linalool (73.21%)	Haemonchus contortus		2,890 (2,600-3,200) µg/ml		EC50	Larval development assay	Macedo et al. 2013	2013
Tagetes minuta	Piperitone (86.27%) & Limonene (13.73%)	Haemonchus contortus		1,670 (1,020-2,530) µg/ml		EC50	Larval development assay	Macedo et al. 2013	2013
Eucalyptus staigeriana	(+)-Limonene (72.9%)	Haemonchus contortus		3,240 (1,770-6,700) µg/ml		EC50	Larval development assay	Ribeiro et al. 2013	2013
Eucalyptus citriodora	Citronellal (67.5%)	Haemonchus contortus		1,700 (1,000-2,600) µg/ml		EC50	Larval development assay	Ribeiro et al. 2014	2014
Cymbopogon citratus	Geranial (57.3%) & Neral (40.4%)	Haemonchus contortus		1,920 µg/ml		EC50	Larval development assay	Macedo et al. 2015	2015
-	Citral	Haemonchus contortus		1,370 µg/ml		EC50	Larval development assay	Macedo et al. 2015	2015
Thymus vulgaris	Thymol (50.22%) & para-Cymene (23.76%)	Haemonchus contortus		13.3 µg/ml		IC50	Larval development assay	Ferreira et al. 2016	2016
-	Thymol	Haemonchus contortus		22.1 µg/ml		IC50	Larval development assay	Ferreira et al. 2016	2016
Citrus aurantifolia	Limonene (56.37%), β-Pinene (11.86%) & γ-Terpinene (11.42%)	Haemonchus contortus		44 µg/ml		IC50	Larval development assay	Ferreira et al. 2018	2018
Anthemis nobile	Isobutyl angelate (29.26%) & Isoamyl angelate (15.27%)	Haemonchus contortus		117 µg/ml		IC50	Larval development assay	Ferreira et al. 2018	2018
Lavandula officinalis	Linalool acetate (35.97%) & trans-Sabinene hydrate (29.17%)	Haemonchus contortus		280 µg/ml		IC50	Larval development assay	Ferreira et al. 2018	2018
Anethum graveolens	Dihydrocarvone (39.1%), Carvone (22.24%) & D-Limonene (16.84%)	Haemonchus contortus		2,536 µg/ml		IC50	Larval development assay	Castro et al. 2020	2020
Piper aduncum L.	Dillapiole (76.2%)	Haemonchus contortus(Embrapa2010)		220 (210-230) µg/ml		IC50	Larval development assay	Gaínza et al. 2016	2016
Piper aduncum L.	Dillapiole (76.2%)	Haemonchus contortus(McMaster)		100 (90-110) µg/ml		IC50	Larval development assay	Gaínza et al. 2016	2016
Artemisia lancea	1,8-Cineole (34.56%) & Camphor (16.65%)	Haemonchus contortus		1,660 (1,370-1,960) µg/ml		LC50	Larval development assay	Zhu et al. 2013 (2)	2013
-	1,8-Cineole	Haemonchus contortus		5,070 (4,060-6,720) µg/ml		LC50	Larval development assay	Zhu et al. 2013 (2)	2013
-	Camphor	Haemonchus contortus		7,800 (6,110-10,900) µg/ml		LC50	Larval development assay	Zhu et al. 2013 (2)	2013
-	Borneol	Haemonchus contortus		1,990 (1,630-2,350) µg/ml		LC50	Larval development assay	Qi et al. 2015	2015
-	β-Elemene	Haemonchus contortus		32,170 (24,270-47,130) µg/ml		LC50	Larval development assay	Qi et al. 2015	2015
Tagetes patula	Piperitenone (23.5%) & Piperitone (20.1%)	Haemonchus contortus		40 (35-44) µg/ml		LC50	Larval development assay	Politi et al. 2018	2018
Zanthoxylum simulans	Borneol (18.61%) & β-Elemene (10.87%)	Haemonchus contortus		4,020 (3,510-4,570) µg/ml		LC51	Larval development assay	Qi et al. 2015	2015
Rosmarinus officinalis	1,8-Cineole (42.11%), (+)-2-Bornanone (16.37%) & α-Pinene (14.76%)	GI nematodes (sheep)		7,100 µg/ml		0.2	Larval migration assay	Pinto et al. 2019	2019
Rosmarinus officinalis	1,8-Cineole (42.11%), (+)-2-Bornanone (16.37%) & α-Pinene (14.76%)	GI nematodes (sheep)		28,400 µg/ml		0.356	Larval migration assay	Pinto et al. 2019	2019
-	Linalool	Haemonchus contortus		5,000 µg/ml		0.407	Larval migration assay	Zhu et al. 2013	2013
Arisaema franchetianum	Linalool (8.89%)	Haemonchus contortus		5,000 µg/ml		0.502	Larval migration assay	Zhu et al. 2013	2013
Rosmarinus officinalis	1,8-Cineole (42.11%), (+)-2-Bornanone (16.37%) & α-Pinene (14.76%)	GI nematodes (sheep)		227,500 µg/ml		0.74	Larval migration assay	Pinto et al. 2019	2019
Arisaema lobatum	Carvacrol (7.05%)	Haemonchus contortus		5,000 µg/ml		0.935	Larval migration assay	Zhu et al. 2013	2013
-	Carvacrol	Haemonchus contortus		5,000 µg/ml		0.965	Larval migration assay	Zhu et al. 2013	2013
Artemisia vulgaris L.	Caryophyllene (37.45%), Germacrene D (16.17%) & Humulene (13.66%)	Haemonchus contortus		1,200 µg/ml		1.9 ± 4.1%	Larval migration assay	Malik et al. 2019	2019
-	Terpinen-4-ol	Haemonchus contortus		3,500 µg/ml		82.4 ± 7.72 %	Larval migration assay	Grando et al. 2016	2016	Standard deviation, not standard error.
Cymbopogon citratus	Geranial (37.6%, Neral (28.8%) & Myrcene (17.4%)	GI nematodes (cattle)		7,190 (5,520-9,330) µg/ml		IC50	Larval migration assay	Saha et al. 2019	2019	fiducial limits, not confidence interval
Cymbopogon martinii	Geraniol (80.1%)	GI nematodes (cattle)		31,040 (20,890-56,140) µg/ml		IC50	Larval migration assay	Saha et al. 2019	2019	fiducial limits, not confidence interval
Ocimum basilicum	Estragole (72.2%) & Linalool (19.0%)	GI nematodes (cattle)		21,590 (19,000-24,930) µg/ml		IC50	Larval migration assay	Saha et al. 2019	2019	fiducial limits, not confidence interval
Zanthoxylum zanthoxyloides	γ-Terpinene (18.0%) & Undecane (14.84%)	Strongyloides ratti		46.6 ± 8.5 µg/ml		IC50	Larval migration assay	Olounladé et al. 2012	2012
Newbouldia laevis	β-Caryophyllene (36.08%)	Strongyloides ratti		51.7 ± 7.7 µg/ml		IC50	Larval migration assay	Olounladé et al. 2012	2012
Artemisia lancea	1,8-Cineole (34.56%) & Camphor (16.65%)	Haemonchus contortus		1,430 (1,040-1,840) µg/ml		LC50	Larval migration assay	Zhu et al. 2013 (2)	2013
-	1,8-Cineole	Haemonchus contortus		4,850 (3,880-6,430) µg/ml		LC50	Larval migration assay	Zhu et al. 2013 (2)	2013
-	Camphor	Haemonchus contortus		>10,000 µg/ml		LC50	Larval migration assay	Zhu et al. 2013 (2)	2013
Melaleuca alternifolia	Terpinen-4-ol (41.98%), γ-Terpinene (20.15%) & α-terpinene (9.85%)	Haemonchus contortus		10,680 µg/ml		LC50	Larval migration assay	Grando et al. 2016	2016
Apium graveolens var. secaIinum		Schistosoma mansoni		30 ppm/40-50 ppm		55%/96%	Larval mortality assay	Jain and Jain 1973	1973
Origanum syriacum	Carvacrol (82.6%)	Anisakis simplex		87 µg/ml		LC50	Larval mortality assay	López et al. 2019	2019	Results after 24 hours, 48 hours also reported.
Cymbopogon citratus	Geranial (37.6%, Neral (28.8%) & Myrcene (17.4%)	GI nematodes (cattle)		3,890 (2,480-5,970) µg/ml		LC50	Larval mortality assay	Saha et al. 2019	2019	fiducial limits, not confidence interval
Cymbopogon martinii	Geraniol (80.1%)	GI nematodes (cattle)		11,610 (7,820-16,830) µg/ml		LC50	Larval mortality assay	Saha et al. 2019	2019	fiducial limits, not confidence interval
Ocimum basilicum	Estragole (72.2%) & Linalool (19.0%)	GI nematodes (cattle)		11,100 (10,120-12,170) µg/ml		LC50	Larval mortality assay	Saha et al. 2019	2019	fiducial limits, not confidence interval
Siparuna guianensis		Strongyloides venezuelensis		200 µg/ml		15.9 ± 1.1%	Larval motility assay	Carvalho et al. 2020	2020
Siparuna guianensis		Strongyloides venezuelensis		1,000 µg/ml		38.6 ± 0.7%	Larval motility assay	Carvalho et al. 2020	2020
Ruta chalepensis	2-Nonanone (25.31%), 2-Undecanone (24.01%) & Limonene (12.82%)	GI nematodes (sheep)		1,290 ± 1,100 µg/ml		EC50	Larval motility assay	Ortu et al. 2017	2017	Standard deviation, not standard error.
-	2-Decanone	GI nematodes (sheep)		70 ± 60 µg/ml		EC50	Larval motility assay	Ortu et al. 2017	2017	Standard deviation, not standard error.
-	2-Nonanone	GI nematodes (sheep)		250 ± 290 µg/ml		EC50	Larval motility assay	Ortu et al. 2017	2017	Standard deviation, not standard error.
-	2-Undecanone	GI nematodes (sheep)		880 ± 730 µg/ml		EC50	Larval motility assay	Ortu et al. 2017	2017	Standard deviation, not standard error.
Thymus vulgaris	Thymol (50.22%) & para-Cymene (23.76%)	Haemonchus contortus		338 µg/ml		IC50	Larval motility assay	Ferreira et al. 2016	2016
-	Thymol	Haemonchus contortus		497 µg/ml		IC50	Larval motility assay	Ferreira et al. 2016	2016
-	β-Pinene	Anisakis simplex		125 µg/ml		0	Mortality assay	Navarro et al. 2008	2008
Baccharis dracunculifolia	(E)-Nerolidol (33.51%) & Spathulenol (16.24%)	Schistosoma mansoni		1 µg/ml		0	Mortality assay	Parreira et al. 2010	2010	Value after 24 hours. They use only eight worms per measurement.
-	(E)-Nerolidol	Schistosoma mansoni		100 µM (22.237 µg/ml)		0	Mortality assay	Parreira et al. 2010	2010	Value after 24 hours. They use only eight worms per measurement.
Baccharis trimera	Germacrene D (15.31), trans-Caryophyllene (14.77%) & Bicyclogermacrene (14.67%)	Schistosoma mansoni		91 µg/ml		0	Mortality assay	de Oliveira et al. 2012	2012	Highest concentration with 0% reduction in motility after 24 hours. Measurement were also conducted for 2, 4, 6, 30, 48 and 72 hours.
Tanacetum vulgare	β-Thujone (84.13%)	Schistosoma mansoni		100 µg/ml		0	Mortality assay	Godinho et al. 2014	2014	Results after 24 hours. 10 µg/ml and 50 µg/ml were also tested.
Tetradenia riparia	Fenchone (18.9%), (E,E)-Farnesol (17.7%) & Aromadendrene oxide (17.3%)	Schistosoma mansoni		50 µg/ml		0	Mortality assay	de Melo et al. 2015	2015	4 worm pairs (male + female) per experiment, 3 repeats
-	Myrcene	Anisakis simplex		125 µg/ml		0.0492	Mortality assay	Navarro et al. 2008	2008
-	Cineole	Anisakis simplex		125 µg/ml		0.0984	Mortality assay	Navarro et al. 2008	2008
-	Geranyl acetate	Anisakis simplex		125 µg/ml		0.1666	Mortality assay	Navarro et al. 2008	2008
Baccharis trimera	Germacrene D (15.31), trans-Caryophyllene (14.77%) & Bicyclogermacrene (14.67%)	Schistosoma mansoni		130 µg/ml		0.8	Mortality assay	de Oliveira et al. 2012	2012	Only concentration with reduction in motility after 24 hours. Measurement were also conducted for 2, 4, 6, 30, 48 and 72 hours.
-	α-Pinene	Anisakis simplex		125 µg/ml		1	Mortality assay	Navarro et al. 2008	2008	They also test alpha-pinene in vivo, but the concentrations in the methods and the results do not match (46.9 mg/0.5 ml and 46.9 mg/ml).
-	Ocimene	Anisakis simplex		125 µg/ml		1	Mortality assay	Navarro et al. 2008	2008	They also test ocimene in vivo, but the concentrations in the methods and the results do not match (46.9 mg/0.5 ml and 46.9 mg/ml).
Origanum compactum	Carvacrol (59.1 %) & para-Cymene (11.7%)	Schistosoma haematobium		1 µg/ml		1	Mortality assay	Lahlou 2002	2002	Minimum Concentration for Immobilization (MCI) was determined. They used ethyl-acetate extract (=so not real EO) but determined EO composition.
Baccharis dracunculifolia	(E)-Nerolidol (33.51%) & Spathulenol (16.24%)	Schistosoma mansoni		10 µg/ml		1	Mortality assay	Parreira et al. 2010	2010	Value after 24 hours. They use only eight worms per measurement.
Mentha x villosa	Rotundifolone (70.96 %)	Schistosoma mansoni		100 µg/ml		1	Mortality assay	Matos-Rocha et al. 2013	2013	Several concentrations above 100 µg/ml were tested but had the same effect.
-	Rotundifolone	Schistosoma mansoni		70.96 µg/ml		1	Mortality assay	Matos-Rocha et al. 2013	2013	Several concentrations above 70.96 µg/ml were tested but had the same effect.
Tanacetum vulgare	β-Thujone (84.13%)	Schistosoma mansoni		200 µg/ml		1	Mortality assay	Godinho et al. 2014	2014	Results after 24 hours.
Tetradenia riparia	Fenchone (18.9%), (E,E)-Farnesol (17.7%) & Aromadendrene oxide (17.3%)	Schistosoma mansoni		100 µg/ml		1	Mortality assay	de Melo et al. 2015	2015	4 worm pairs (male + female) per experiment, 3 repeats
Mentha x villosa	Rotundifolone (70.96 %)	Schistosoma mansoni		10 µg/ml		/	Mortality assay	Matos-Rocha et al. 2013	2013	Several concentrations below 10 µg/ml were tested but had the same effect.
-	Rotundifolone	Schistosoma mansoni		7.09 µg/ml		/	Mortality assay	Matos-Rocha et al. 2013	2013	Several concentrations below 7.09 µg/ml were tested but had the same effect.
-	Limonene	Schistosoma mansoni		43.75 µg/ml		/	Mortality assay	Matos-Rocha et al. 2013	2013
-	trans-Caryophyllene	Schistosoma mansoni		7.3 µg/ml		/	Mortality assay	Matos-Rocha et al. 2013	2013
-	β-Pinene	Schistosoma mansoni		4.03 µg/ml		/	Mortality assay	Matos-Rocha et al. 2013	2013
Plectranthus neochilus	β-Caryophyllene (28.23%), α-Pinene (12.63%) & α-Thujene (12.22%)	Schistosoma mansoni		10 µg/ml		0%/0%	Mortality assay	Caixeta et al. 2011	2011	Value after 24 hours. Values for males and females respectively
Plectranthus neochilus	β-Caryophyllene (28.23%), α-Pinene (12.63%) & α-Thujene (12.22%)	Schistosoma mansoni		50 µg/ml		0%/0%	Mortality assay	Caixeta et al. 2011	2011	Value after 24 hours. Values for males and females respectively
Ageratum conyzoides L.	Precocene I (74.30%) & (E)-Caryophyllene (14.23%)	Schistosoma mansoni		10 µg/ml		0%/0%	Mortality assay	De Melo et al. 2011	2011	Value after 24 hours. Values for males and females respectively
Ageratum conyzoides L.	Precocene I (74.30%) & (E)-Caryophyllene (14.23%)	Schistosoma mansoni		50 µg/ml		0%/0%	Mortality assay	De Melo et al. 2011	2011	Value after 24 hours. Values for males and females respectively
Bidens sulphurea	2,6-di-tert-butyl-4-methylphenol (44.98%), Germacrene D (33.70%) & β-Caryophyllene (10.23%)	Schistosoma mansoni		50 µg/ml		0%/25%	Mortality assay	Aguiar et al. 2013	2013	Results after 25 hours. For males/females respectively
Foeniculum vulgare	(E)-Anethole (69.8%) & Limonene (22.5%)	Schistosoma mansoni		10 µg/ml		0%/25%	Mortality assay	Wakabayashi et al. 2015	2015	Mortality for males/females, four pairs per test
Plectranthus neochilus	β-Caryophyllene (28.23%), α-Pinene (12.63%) & α-Thujene (12.22%)	Schistosoma mansoni		100 µg/ml		100%/100%	Mortality assay	Caixeta et al. 2011	2011	Value after 24 hours. Values for males and females respectively
Ageratum conyzoides L.	Precocene I (74.30%) & (E)-Caryophyllene (14.23%)	Schistosoma mansoni		100 µg/ml		25%/0%	Mortality assay	De Melo et al. 2011	2011	Value after 24 hours. Values for males and females respectively
Foeniculum vulgare	(E)-Anethole (69.8%) & Limonene (22.5%)	Schistosoma mansoni		50 µg/ml		25%/25%	Mortality assay	Wakabayashi et al. 2015	2015	Mortality for males/females, four pairs per test
Cymbopogon martinii flowers	Geraniol (69.63 %)	Pheritima posthuma		20,000 µg/ml		3.21 ± 0.31 minutes	Mortality assay	Nirmal et al. 2007	2007	They use earthworms (=not the most relevant model?) and measure time until death (= a statistic that is not really useful). I would exclude this study.
Cymbopogon martinii leaves	Geraniol (53.41 %) & Nerol (24.76 %)	Pheritima posthuma		20,000 µg/ml		4.05 ± 0.35 minutes	Mortality assay	Nirmal et al. 2007	2007	They use earthworms (=not the most relevant model?) and measure time until death (= a statistic that is not really useful). I would exclude this study.
Foeniculum vulgare	(E)-Anethole (69.8%) & Limonene (22.5%)	Schistosoma mansoni		100 µg/ml		50 ± 25%/50 ± 25%	Mortality assay	Wakabayashi et al. 2015	2015	Standard deviation, not standard error. Mortality for males/females, four pairs per test
Bidens sulphurea	2,6-di-tert-butyl-4-methylphenol (44.98%), Germacrene D (33.70%) & β-Caryophyllene (10.23%)	Schistosoma mansoni		100 µg/ml		75%/50%	Mortality assay	Aguiar et al. 2013	2013	Results after 25 hours. For males/females respectively
Citrus limonia	Limonene (29.9%) & β-Pinene (12.0%)	Schistosoma mansoni		81.7 µg/ml		LC50	Mortality assay	Martins et al. 2017	2017
Citrus reticulata	Limonene (26.5%) & Linalool (11.1%)	Schistosoma mansoni		81.7 µg/ml		LC50	Mortality assay	Martins et al. 2017	2017
Dysphania ambrosioides	cis-Piperitone oxide (35.2%), para-Cymene (14.5%) & trans-Isoascaridole (14.1%)	Schistosoma mansoni		6.50 ± 0.38 µg/ml		LC50	Mortality assay	Soares et al. 2017	2017	Value after 24 hours (48 and 72 hours were also measured)
Melaleuca alternifolia	Terpinen-4-ol (46.9%), γ-Terpinene (22.5%) & α-Terpinene (10.3%)	Anisakis simplex		4.53 µl/ml		LD50	Mortality assay	Gómez-Rincón et al. 2014	2014
Origanum compactum	Carvacrol (50.32%), Thymol (14.8%) & γ-terpinene (13.6%)	Anisakis simplex		429 µg/ml		LD50	Mortality assay	López et al. 2018	2018
-	Carvacrol	Anisakis simplex		176 µg/ml		LD50	Mortality assay	López et al. 2018	2018
-	Thymol	Anisakis simplex		291 µg/ml		LD50	Mortality assay	López et al. 2018	2018
-	Terpinen-4-ol	Anisakis simplex		10 µl/ml (9,260 µg/ml)		No activity	Mortality assay	Gómez-Rincón et al. 2014	2014
Eucalyptus citriodora	Citronellal (63.94%)	Haemonchus contortus		410 µg/ml		EC50	Motility assay	De Araújo-Filho et al. 2019	2019
-	Citronellal	Haemonchus contortus		640 µg/ml		EC50	Motility assay	De Araújo-Filho et al. 2019	2019
Cyperus articulatus L.		Onchocerca ochengi		23.4/23.4/31.25 µg/ml		IC50	Motility assay	Metuge et al. 2014	2014	Results for microfilariae/adult males/adult females
Satureja khuzistanica	Carvacrol (94.97%)	Hydatid cyst (Echinococcus spp.) protoscolices		10,000 µg/ml		1	Protoscolex viability assay	Moazeni et al. 2012	2012	Results after 10 minutes exposure
Trachyspermum ammi L.	Thymol (50.07%), γ-Terpinene (23.92%) & para-Cymene (22.9%)	Hydatid cyst (Echinococcus spp.) protoscolices		10,000 µg/ml		1	Protoscolex viability assay	Moazeni et al. 2012 (2)	2012	Results after 10 minutes exposure
Zataria multiflora		Hydatid cyst (Echinococcus spp.) protoscolices		2,000 µg/ml		1	Protoscolex viability assay	Moazeni et al. 2017	2017	Results after 10 minutes exposure time
Curcuma longa	β-Tumerone (21.8%), Ar-Tumerone (14.7%) & α-Tumerone (12.4%)	Hydatid cyst (Echinococcus spp.) protoscolices		200 µl/ml		1	Protoscolex viability assay	Mahmoudvand et al. 2019	2019	Results after 5 minutes exposure
Eucalyptus globulus		Hydatid cyst (Echinococcus spp.) protoscolices		1 vol%		1	Protoscolex viability assay	Moazeni et al. 2019	2019
Nigella sativa	Thymoquinone (42.4%), para-Cymene (14.1%) & Carvacrol (10.3%)	Hydatid cyst (Echinococcus spp.) protoscolices		10,000 µg/ml		100%/100%	Protoscolex viability assay	Mahmoudvand et al. 2014	2014	Results after 10 minutes and 60 minutes exposure
-	Thymoquinone	Hydatid cyst (Echinococcus spp.) protoscolices		1,000 µg/ml		100%/100%	Protoscolex viability assay	Mahmoudvand et al. 2014	2014	Results after 10 minutes and 60 minutes exposure
Myrtus communis L.	α-Pinene (24.7%), 1,8-Cineole (19.6%) & Linalool (12.6%)	Hydatid cyst (Echinococcus spp.) protoscolices		100 µl/ml		100/100 %	Protoscolex viability assay	Mahmoudvand et al. 2016	2016	% reduction after 5 minutes/30 minutes
Bunium persicum	γ-Terpinene (46.1%) & Cuminaldehyde (15.5%)	Hydatid cyst (Echinococcus spp.) protoscolices		25 µl/ml		100/100%	Protoscolex viability assay	Mahmoudvand et al. 2016 (2)	2016	% reduction after 5 minutes/30 minutes
Bunium persicum	γ-Terpinene (46.1%) & Cuminaldehyde (15.5%)	Hydatid cyst (Echinococcus spp.) protoscolices		50 µl/ml		100/100%	Protoscolex viability assay	Mahmoudvand et al. 2016 (2)	2016	% reduction after 5 minutes/30 minutes
Bunium persicum	γ-Terpinene (46.1%) & Cuminaldehyde (15.5%)	Hydatid cyst (Echinococcus spp.) protoscolices		6.25 µl/ml		12.3 ± 3.15/100 %	Protoscolex viability assay	Mahmoudvand et al. 2016 (2)	2016	% reduction after 5 minutes/30 minutes
Nigella sativa	Thymoquinone (42.4%), para-Cymene (14.1%) & Carvacrol (10.3%)	Hydatid cyst (Echinococcus spp.) protoscolices		10 µg/ml		14.6%/52.6%	Protoscolex viability assay	Mahmoudvand et al. 2014	2014	Results after 10 minutes and 60 minutes exposure
-	Thymoquinone	Hydatid cyst (Echinococcus spp.) protoscolices		250 µg/ml		17.6%/100%	Protoscolex viability assay	Mahmoudvand et al. 2014	2014	Results after 10 minutes and 60 minutes exposure
-	Thymoquinone	Hydatid cyst (Echinococcus spp.) protoscolices		125 µg/ml		19.6%/87.3%	Protoscolex viability assay	Mahmoudvand et al. 2014	2014	Results after 10 minutes and 60 minutes exposure
Nigella sativa	Thymoquinone (42.4%), para-Cymene (14.1%) & Carvacrol (10.3%)	Hydatid cyst (Echinococcus spp.) protoscolices		100 µg/ml		21.6%/76.6%	Protoscolex viability assay	Mahmoudvand et al. 2014	2014	Results after 10 minutes and 60 minutes exposure
Curcuma longa	β-Tumerone (21.8%), Ar-Tumerone (14.7%) & α-Tumerone (12.4%)	Hydatid cyst (Echinococcus spp.) protoscolices		50 µl/ml		27.0 ± 3.15%/53.3 ± 2.88%/100%	Protoscolex viability assay	Mahmoudvand et al. 2019	2019	Results after 5/10/20 minutes exposure
Satureja khuzistanica	Carvacrol (94.97%)	Hydatid cyst (Echinococcus spp.) protoscolices		3,000 µg/ml		28.58/42.02 %	Protoscolex viability assay	Moazeni et al. 2012	2012	Results after 10 minutes and 60 minutes exposure
Trachyspermum ammi L.	Thymol (50.07%), γ-Terpinene (23.92%) & para-Cymene (22.9%)	Hydatid cyst (Echinococcus spp.) protoscolices		3000 µg/ml		31.34/51.58 %	Protoscolex viability assay	Moazeni et al. 2012 (2)	2012	Results after 10 minutes and 60 minutes exposure
-	Thymoquinone	Hydatid cyst (Echinococcus spp.) protoscolices		500 µg/ml		38.6%/100%	Protoscolex viability assay	Mahmoudvand et al. 2014	2014	Results after 10 minutes and 60 minutes exposure
Bunium persicum	γ-Terpinene (46.1%) & Cuminaldehyde (15.5%)	Hydatid cyst (Echinococcus spp.) protoscolices		3.125 µl/ml		4.3 ± 1.15/76.6 ± 0.0 %	Protoscolex viability assay	Mahmoudvand et al. 2016 (2)	2016	% reduction after 5 minutes/30 minutes
Satureja khuzistanica	Carvacrol (94.97%)	Hydatid cyst (Echinococcus spp.) protoscolices		5,000 µg/ml		51.33/100.00 %	Protoscolex viability assay	Moazeni et al. 2012	2012	Results after 10 minutes and 60 minutes exposure
Myrtus communis L.	α-Pinene (24.7%), 1,8-Cineole (19.6%) & Linalool (12.6%)	Hydatid cyst (Echinococcus spp.) protoscolices		25 µl/ml		51.6 ± 3.3/100 %	Protoscolex viability assay	Mahmoudvand et al. 2016	2016	% reduction after 5 minutes/30 minutes
Trachyspermum ammi L.	Thymol (50.07%), γ-Terpinene (23.92%) & para-Cymene (22.9%)	Hydatid cyst (Echinococcus spp.) protoscolices		5,000 µg/ml		51.89/88.64 %	Protoscolex viability assay	Moazeni et al. 2012 (2)	2012	Results after 10 minutes and 60 minutes exposure
Myrtus communis L.	α-Pinene (24.7%), 1,8-Cineole (19.6%) & Linalool (12.6%)	Hydatid cyst (Echinococcus spp.) protoscolices		12.5 µl/ml		6.3 ± 0.3/100 %	Protoscolex viability assay	Mahmoudvand et al. 2016	2016	% reduction after 5 minutes/30 minutes
Pinus nigra Arn. subsp. Pallasiana	α-Pinene (27.46%) & β-Caryophyllene (11.03%)	Hydatid cyst (Echinococcus spp.) protoscolices		10,000 µg/ml		61.69%/81.76%	Protoscolex viability assay	Kozan et al. 2019	2019	Results after 10 minutes and 60 minutes exposure
Nigella sativa	Thymoquinone (42.4%), para-Cymene (14.1%) & Carvacrol (10.3%)	Hydatid cyst (Echinococcus spp.) protoscolices		1,000 µg/ml		67.6%/100%	Protoscolex viability assay	Mahmoudvand et al. 2014	2014	Results after 10 minutes and 60 minutes exposure
Bunium persicum	γ-Terpinene (46.1%) & Cuminaldehyde (15.5%)	Hydatid cyst (Echinococcus spp.) protoscolices		12.5 µl/ml		68.6 ± 6.6/100 %	Protoscolex viability assay	Mahmoudvand et al. 2016 (2)	2016	% reduction after 5 minutes/30 minutes
Myrtus communis L.	α-Pinene (24.7%), 1,8-Cineole (19.6%) & Linalool (12.6%)	Hydatid cyst (Echinococcus spp.) protoscolices		50 µl/ml		72.3 ± 6.0/100 %	Protoscolex viability assay	Mahmoudvand et al. 2016	2016	% reduction after 5 minutes/30 minutes
Curcuma longa	β-Tumerone (21.8%), Ar-Tumerone (14.7%) & α-Tumerone (12.4%)	Hydatid cyst (Echinococcus spp.) protoscolices		100 µl/ml		76.6 ± 3.6%/100%	Protoscolex viability assay	Mahmoudvand et al. 2019	2019	Results after 5/10 minutes exposure
Pinus nigra Arn. subsp. Pallasiana	α-Pinene (27.46%) & β-Caryophyllene (11.03%)	Hydatid cyst (Echinococcus spp.) protoscolices		30,000 µg/ml		83.82%/96.74%	Protoscolex viability assay	Kozan et al. 2019	2019	Results after 10 minutes and 60 minutes exposure
Zataria multiflora		Hydatid cyst (Echinococcus spp.) protoscolices		1,000 µg/ml		88.01/100%	Protoscolex viability assay	Moazeni et al. 2017	2017	Results after 10/20 minutes exposure time
Pinus nigra Arn. subsp. Pallasiana	α-Pinene (27.46%) & β-Caryophyllene (11.03%)	Hydatid cyst (Echinococcus spp.) protoscolices		50,000 µg/ml		94.72%/100%	Protoscolex viability assay	Kozan et al. 2019	2019	Results after 10 minutes and 60 minutes exposure
Eucalyptus globulus		Hydatid cyst (Echinococcus spp.) protoscolices		0.5 vol%		96.45 ± 3.69%	Protoscolex viability assay	Moazeni et al. 2019	2019	Standard deviation not standard error.
Pelargonium roseum	Citronellol (37.7%), Geraniol (17.6%) & Citronellyl formate (11.0%)	Hydatid cyst (Echinococcus spp.) protoscolices		8.52 µg/ml		LC50	Protoscolex viability assay	Tabari et al. 2019	2019	Measured after 60 minutes
Ferula gummosa	β-Pinene (57.0%) & β-Acorenone (11.4%)	Hydatid cyst (Echinococcus spp.) protoscolices		17.18 µg/ml		LC50	Protoscolex viability assay	Tabari et al. 2019	2019	Measured after 60 minutes
-	β-Pinene	Hydatid cyst (Echinococcus spp.) protoscolices		2.20 µg/ml		LC50	Protoscolex viability assay	Tabari et al. 2019	2019	Measured after 60 minutes
-	Citronellol	Hydatid cyst (Echinococcus spp.) protoscolices		4.88 µg/ml		LC50	Protoscolex viability assay	Tabari et al. 2019	2019	Measured after 60 minutes
Melaleuca alternifolia		Gyrodactylus spp.	Gasterosteus aculeatus		30 ppmv	0.76	Worm Abundance	Steverding et al. 2005	2005	30 ppmv caused a reduction from 5.9 worms/fish (control) to 1.4 worms/fish. Prevalence decreased by roughly 50%
Artemisia campestris	β-Pinene (36.4%), 2-Undecanone (14.7%) & Limonene (10.57%)	Heligosomoides polygyrus	Mice		2,000 mg/kg	0.09	Worm burden	Abidi et al. 2018	2018
Cymbopogon citratus	Geranial (57.3%) & Neral (40.4%)	Haemonchus contortus	Gerbil		800 mg/kg	0.386	Worm burden	Macedo et al. 2015	2015
-	Terpinen-4-ol	Haemonchus contortus	Gerbil		0.5 ml/kg	0.4318	Worm burden	Grando et al. 2016 (2)	2016
Melaleuca alternifolia	Terpinen-4-ol (41.98%), γ-Terpinene (20.15%) & α-terpinene (9.85%)	Haemonchus contortus	Gerbil		0.75 ml/kg	0.4636	Worm burden	Grando et al. 2016 (2)	2016
Cymbopogon citratus	3,7-Nonadien-2-one, 4,8-dimethyl (24.86%), Geranial (18.98%) & Neral (17.77%)	GI nematodes	Sheep		500 mg/kg	0.469	Worm burden	Macedo et al. 2019	2019
Artemisia campestris	β-Pinene (36.4%), 2-Undecanone (14.7%) & Limonene (10.57%)	Heligosomoides polygyrus	Mice		4,000 mg/kg	0.58	Worm burden	Abidi et al. 2018	2018
Eucalyptus staigeriana	Limonene (72.91%)	GI nematodes	Sheep		365 mg/kg	0.6079	Worm burden	De Aquino Mesquita et al. 2013	2013	Chitosan-encapsulated essential oil
Artemisia campestris	β-Pinene (36.4%), 2-Undecanone (14.7%) & Limonene (10.57%)	Heligosomoides polygyrus	Mice		5,000 mg/kg	0.72	Worm burden	Abidi et al. 2018	2018
Artemisia annua		Haemonchus contortus	Gerbil		300 mg/kg	/	Worm Burden	Squires et al. 2011	2011	500 mg/kg EO with 16.6% Labrasol. No effect was seen.
Croton zehntneri	Anethole (63.88 %) & Estragole (21.84 %)	Syphacia obvelata & Aspiculuris tetraptera	Albino Swiss mice		800 mg/kg	11.64 ± 35.0 %	Worm burden	Camurça-Vasconcelos et al. 2007	2007
Lippia sidoides	Thymol (59.65%) & (E)-Caryophyllene (10.60%)	Haemonchus spp.	Sheep		200 mg/kg	34.4 ± 10.3 %	Worm Burden	Camurça-Vasconcelos et al. 2008	2008
Lippia sidoides	Thymol (59.65%) & (E)-Caryophyllene (10.60%)	Trichostrongylus spp.	Sheep		283 mg/kg	39.3 ± 11.7 %	Worm Burden	Camurça-Vasconcelos et al. 2008	2008
Lippia sidoides	Thymol (59.65%) & (E)-Caryophyllene (10.60%)	Syphacia obvelata & Aspiculuris tetraptera	Albino Swiss mice		800 mg/kg	46.29 ± 11.2 %	Worm burden	Camurça-Vasconcelos et al. 2007	2007
Lippia sidoides	Thymol (59.65%) & (E)-Caryophyllene (10.60%)	Haemonchus spp.	Sheep		283 mg/kg	56.9 ± 10.7 %	Worm Burden	Camurça-Vasconcelos et al. 2008	2008
Lippia sidoides	Thymol (59.65%) & (E)-Caryophyllene (10.60%)	Syphacia obvelata & Aspiculuris tetraptera	Albino Swiss mice		1,200 mg/kg	57.62 ± 19.4 %	Worm burden	Camurça-Vasconcelos et al. 2007	2007
Lippia sidoides	Thymol (59.65%) & (E)-Caryophyllene (10.60%)	Trichostrongylus spp.	Sheep		200 mg/kg	63.6 ± 10.2 %	Worm Burden	Camurça-Vasconcelos et al. 2008	2008
Lippia sidoides	Thymol (59.65%) & (E)-Caryophyllene (10.60%)	Syphacia obvelata & Aspiculuris tetraptera	Albino Swiss mice		1,600 mg/kg	68.94 ± 15.1 %	Worm burden	Camurça-Vasconcelos et al. 2007	2007
